# Supplementary material for: Highly Efficient Selective Hydrogenation of Cinnamaldehyde to Cinnamyl Alcohol over CoRe/TiO2 Catalyst
Source: Molecules. 2023 Apr 10;28(8):3336. doi: 10.3390/molecules28083336 (PMC10142762; doi:10.3390/molecules28083336)
Supplement: Supplementary file 1 [file molecules-28-03336-s001.zip]

Archive with 1 entries (1 files):
- molecules-2312033-supplementary.pdf
